# Supplementary material for: The Aldehyde Dehydrogenase Superfamily in Brassica napus L.: Genome-Wide Identification and Expression Analysis Under Low-Temperature Conditions
Source: Int J Mol Sci. 2025 Mar 6;26(5):2373. doi: 10.3390/ijms26052373 (PMC11901046; doi:10.3390/ijms26052373)
Supplement: Supplementary file 1 [file ijms-26-02373-s001.zip]

Archive with 5 entries (4 files):
- Supplementary Files/Table S1.xlsx
- Supplementary Files/Table S2.xlsx
- Supplementary Files/Table S3.xlsx
- Supplementary Files/Table S4.xlsx
- Supplementary Files/
