# Supplementary material for: The Aldehyde Dehydrogenase Superfamily in Brassica napus L.: Genome-Wide Identification and Expression Analysis Under Low-Temperature Conditions
Source: Int J Mol Sci. 2025 Mar 6;26(5):2373. doi: 10.3390/ijms26052373 (PMC11901046; doi:10.3390/ijms26052373)
Supplement: Supplementary file 1 [file ijms-26-02373-s001.zip › Supplementary Files/Table S1.xlsx]

## Sheet: Table S1
Table S1. Information of the 45 BnALDH genes identified in Brassica napus.
Gene ID	Gene Name	Genomic Position (bp)	Signal peptide	TMD	Protein Length (Amino Acids)	Molecular Weight (kDa)	Isoelectric Point (pI)	Sub-Cellular Localization	Gene Length (bp)	Exon	Intron
BnaA01G0023600ZS	BnALDH3F1	A01:1380757..1383379	NA	NA	481	53484.2	7.56	Chloroplast.	2623	9	8
BnaA01G0039400ZS	BnALDH3I1	A01:2153402..2156272	NA	NA	580	63695.7	8.63	Chloroplast.	2871	8	7
BnaA03G0379900ZS	BnALDH2C1	A03:20370171..20374216	NA	NA	501	54275.3	6.05	Chloroplast.	4046	9	8
BnaA03G0554200ZS	BnALDH3F2	A03:31519104..31521442	NA	NA	484	53907.7	8.29	Chloroplast.	2339	9	8
BnaA05G0189200ZS	BnALDH3H1	A05:13518966..13521944	NA	NA	482	53056.7	7.06	Chloroplast.	2979	10	9
BnaA05G0463900ZS	BnALDH22A1	A05:42459843..42463551	Exist	Exist	596	66100.3	6.94	Chloroplast.	3709	14	13
BnaA06G0007900ZS	BnALDH7B1	A06:648231..649546	NA	NA	230	24641.2	8.55	Chloroplast.	1316	4	3
BnaA06G0170700ZS	BnALDH2B1	A06:10716404..10719440	NA	NA	539	58544.8	7.59	Mitochondrion.	3037	11	10
BnaA06G0262600ZS	BnALDH2B2	A06:36314373..36317005	NA	NA	538	58822.2	8.74	Mitochondrion.	2633	11	10
BnaA06G0262900ZS	BnALDH10A1	A06:36362822..36366412	NA	NA	503	54800.1	5.84	Chloroplast. Mitochondrion. Peroxisome.	3591	15	14
BnaA06G0278700ZS	BnALDH12A1	A06:37905148..37908718	NA	NA	557	61813.1	6.45	Mitochondrion.	3571	15	14
BnaA07G0249400ZS	BnALDH10A2	A07:24151038..24154037	NA	NA	502	54597.7	5.35	Chloroplast. Mitochondrion. Peroxisome.	3000	15	14
BnaA07G0382700ZS	BnALDH5F1	A07:31942556..31947368	Exist	NA	530	56616.1	6.92	Mitochondrion.	4813	20	19
BnaA08G0010900ZS	BnALDH7B2	A08:830059..833401	NA	NA	509	54209.3	5.44	Chloroplast.	3343	14	13
BnaA08G0050400ZS	BnALDH3H2	A08:4556445..4559280	NA	NA	482	53035.8	8.11	Chloroplast.	2836	10	9
BnaA08G0182200ZS	BnALDH3F3	A08:21533841..21536189	NA	NA	488	54219.3	8.72	Chloroplast.	2349	9	8
BnaA09G0104700ZS	BnALDH6B1	A09:6078283..6082467	NA	NA	527	56630.1	6.15	Mitochondrion.	4185	19	18
BnaA09G0449900ZS	BnALDH2B3	A09:50503753..50506731	NA	NA	536	58358.9	7.66	Mitochondrion.	2979	11	10
BnaA09G0581000ZS	BnALDH11A1	A09:58468398..58472858	NA	NA	496	53120.4	6.67	Cytoplasm.	4461	9	8
BnaA10G0067000ZS	BnALDH3H3	A10:5390358..5397685	NA	NA	322	36070.6	6.47	Chloroplast.	7328	8	7
BnaC01G0045100ZS	BnALDH3F4	C01:2537429..2540557	NA	NA	551	60507.7	7.97	Chloroplast.	3129	9	8
BnaC02G0319500ZS	BnALDH5F2	C02:31355946..31358219	NA	Exist	281	30781.2	8.09	Chloroplast.	2274	10	9
BnaC02G0533200ZS	BnALDH12A2	C02:63384937..63387797	Exist	NA	394	45209.6	9.31	Mitochondrion.	2861	15	14
BnaC03G0466800ZS	BnALDH2C2	C03:33442090..33446006	NA	NA	501	54295.3	6.11	Chloroplast.	3917	9	8
BnaC03G0552600ZS	BnALDH12A3	C03:41932628..41936181	NA	NA	557	61859.2	6.58	Mitochondrion.	3554	15	14
BnaC03G0572500ZS	BnALDH10A3	C03:44826292..44830130	NA	NA	503	54694.9	5.58	Chloroplast. Mitochondrion. Peroxisome.	3839	15	14
BnaC03G0573400ZS	BnALDH10A4	C03:44968059..44971890	NA	NA	469	50983.8	5.55	Chloroplast. Mitochondrion. Peroxisome.	3832	14	13
BnaC03G0574200ZS	BnALDH2B4	C03:45135659..45138555	NA	NA	540	59213.8	8.75	Mitochondrion.	2897	10	9
BnaC03G0694900ZS	BnALDH3F5	C03:67092978..67095475	NA	NA	488	54195.2	8.61	Chloroplast.	2498	9	8
BnaC03G0804400ZS	BnALDH7B3	C03:78086913..78090607	NA	NA	509	54212.3	5.28	Chloroplast.	3695	14	13
BnaC04G0455800ZS	BnALDH11A2	C04:58241738..58244561	NA	NA	496	53176.6	6.43	Cytoplasm.	2824	9	8
BnaC05G0208700ZS	BnALDH2B5	C05:15072640..15075356	NA	NA	544	59222.9	8.08	Mitochondrion.	2717	11	10
BnaC05G0304300ZS	BnALDH3F6	C05:27866992..27867745	Exist	Exist	114	12567.9	9.04	Chloroplast.	754	3	2
BnaC05G0523900ZS	BnALDH22A2	C05:55101031..55104604	Exist	Exist	596	66037.2	6.92	Chloroplast.	3574	14	13
BnaC06G0009700ZS	BnALDH3H4	C06:5992050..5992860	NA	NA	160	17739.7	8.88	Chloroplast.	811	4	3
BnaC06G0083900ZS	BnALDH7B4	C06:15393799..15395132	NA	NA	199	22567.7	6.61	Chloroplast.	1334	6	5
BnaC06G0275100ZS	BnALDH10A5	C06:38115806..38119347	NA	NA	502	54675.7	5.34	Chloroplast. Mitochondrion. Peroxisome.	3542	15	14
BnaC06G0450100ZS	BnALDH5F3	C06:51993549..51998448	NA	NA	531	56690.2	7.5	Mitochondrion.	4900	20	19
BnaC07G0530700ZS	BnALDH3F7	C07:59760931..59763294	NA	NA	484	53921.8	8.29	Chloroplast.	2364	9	8
BnaC08G0066200ZS	BnALDH3H5	C08:8346574..8349408	NA	NA	482	52968.8	8.11	Chloroplast.	2835	10	9
BnaC08G0278000ZS	BnALDH2B6	C08:36318371..36321200	NA	NA	537	58674.1	7.17	Mitochondrion.	2830	11	10
BnaC08G0284400ZS	BnALDH2B7	C08:36954202..36957104	NA	NA	538	58477.7	7.6	Mitochondrion.	2903	11	10
BnaC08G0433500ZS	BnALDH11A3	C08:47605027..47608718	NA	NA	451	48590.2	6.09	Chloroplast.	3692	9	8
BnaC09G0105500ZS	BnALDH6B2	C09:7182372..7186598	NA	NA	527	56661.1	6.72	Mitochondrion.	4227	19	18
BnaC09G0563900ZS	BnALDH3F8	C09:64746886..64747676	NA	NA	120	13098.3	9.64	Chloroplast.	791	5	4
