# Supplementary material for: The Aldehyde Dehydrogenase Superfamily in Brassica napus L.: Genome-Wide Identification and Expression Analysis Under Low-Temperature Conditions
Source: Int J Mol Sci. 2025 Mar 6;26(5):2373. doi: 10.3390/ijms26052373 (PMC11901046; doi:10.3390/ijms26052373)
Supplement: Supplementary file 1 [file ijms-26-02373-s001.zip › Supplementary Files/Table S2.xlsx]

## Sheet: Table S2
Table S2. The abiotic stress-responsive cis-acting elements in the promoter region of B. napus ALDH genes.
Gene Name	Cis-acting element	Sequence	Position	Length (bp)	Function
BnALDH11A2	MRE	AACCTAA	728	7	MYB binding site involved in light responsiveness
BnALDH11A2	MRE	AACCTAA	1783	7	MYB binding site involved in light responsiveness
BnALDH11A2	MYB-like sequence	TAACCA	191	6	MYB binding site involved in salt,drought-inducibility
BnALDH11A2	as-1	TGACG	654	5	oxidative stress-responsive element
BnALDH11A2	as-1	TGACG	1378	5	oxidative stress-responsive element
BnALDH11A2	LTR	CCGAAA	1256	6	cis-acting element involved in low-temperature responsiveness
BnALDH11A2	MYC	CATTTG	1556	6	MYC binding site involved in stress-inducibility
BnALDH11A2	MYC	CATTTG	1650	6	MYC binding site involved in stress-inducibility
BnALDH11A2	STRE	AGGGG	1466	5	stress response element
BnALDH11A2	MYB	TAACCA	191	6	MYB binding site involved in salt,drought-inducibility
BnALDH11A2	MYB	CAACCA	395	6	MYB binding site involved in salt,drought-inducibility
BnALDH11A2	MYB	CAACCA	1833	6	MYB binding site involved in salt,drought-inducibility
BnALDH11A2	MYB	CAACCA	1847	6	MYB binding site involved in salt,drought-inducibility
BnALDH11A2	ARE	AAACCA	1118	6	cis-acting regulatory element essential for the anaerobic induction
BnALDH12A1	MYB-like sequence	TAACCA	1182	6	MYB binding site involved in salt,drought-inducibility
BnALDH12A1	MYB-like sequence	TAACCA	1339	6	MYB binding site involved in salt,drought-inducibility
BnALDH12A1	MYB-like sequence	TAACCA	1673	6	MYB binding site involved in salt,drought-inducibility
BnALDH12A1	MYB-like sequence	TAACCA	1983	6	MYB binding site involved in salt,drought-inducibility
BnALDH12A1	as-1	TGACG	449	5	oxidative stress-responsive element
BnALDH12A1	MYC	CATGTG	963	6	MYC binding site involved in stress-inducibility
BnALDH12A1	MYC	CATGTG	1069	6	MYC binding site involved in stress-inducibility
BnALDH12A1	MYC	CATTTG	1215	6	MYC binding site involved in stress-inducibility
BnALDH12A1	MYC	CATTTG	1937	6	MYC binding site involved in stress-inducibility
BnALDH12A1	Myb	TAACTG	86	6	MYB binding site involved in salt,drought-inducibility
BnALDH12A1	Myb	TAACTG	974	6	MYB binding site involved in salt,drought-inducibility
BnALDH12A1	MYB	TAACCA	1182	6	MYB binding site involved in salt,drought-inducibility
BnALDH12A1	MYB	TAACCA	1339	6	MYB binding site involved in salt,drought-inducibility
BnALDH12A1	MYB	TAACCA	1673	6	MYB binding site involved in salt,drought-inducibility
BnALDH12A1	MYB	TAACCA	1983	6	MYB binding site involved in salt,drought-inducibility
BnALDH12A1	circadian	CAAAGATATC	416	9	cis-acting regulatory element involved in circadian control
BnALDH12A3	MYB-like sequence	TAACCA	725	6	MYB binding site involved in salt,drought-inducibility
BnALDH12A3	MYB-like sequence	TAACCA	742	6	MYB binding site involved in salt,drought-inducibility
BnALDH12A3	as-1	TGACG	1552	5	oxidative stress-responsive element
BnALDH12A3	MYC	CATTTG	480	6	MYC binding site involved in stress-inducibility
BnALDH12A3	MYC	CATGTG	580	6	MYC binding site involved in stress-inducibility
BnALDH12A3	MYC	CATTTG	812	6	MYC binding site involved in stress-inducibility
BnALDH12A3	STRE	AGGGG	1140	5	stress response element
BnALDH12A3	Myb	TAACTG	1913	6	MYB binding site involved in salt,drought-inducibility
BnALDH12A3	TC-rich repeats	GTTTTCTTAC	543	10	cis-acting element involved in defense and stress responsiveness
BnALDH12A3	MYB	TAACCA	725	6	MYB binding site involved in salt,drought-inducibility
BnALDH12A3	MYB	TAACCA	742	6	MYB binding site involved in salt,drought-inducibility
BnALDH3F3	Myb	TAACTG	861	6	MYB binding site involved in salt,drought-inducibility
BnALDH3F3	Myb	TAACTG	885	6	MYB binding site involved in salt,drought-inducibility
BnALDH3F3	MYB	CAACCA	8	6	MYB binding site involved in salt,drought-inducibility
BnALDH3F3	MYB	CAACAG	241	6	MYB binding site involved in salt,drought-inducibility
BnALDH3F3	MYB	TAACCA	396	6	MYB binding site involved in salt,drought-inducibility
BnALDH3F3	MYB	TAACCA	650	6	MYB binding site involved in salt,drought-inducibility
BnALDH3F3	MYB	TAACCA	1626	6	MYB binding site involved in salt,drought-inducibility
BnALDH3F3	MYB	CAACCA	1878	6	MYB binding site involved in salt,drought-inducibility
BnALDH3F3	MYB	TAACCA	1959	6	MYB binding site involved in salt,drought-inducibility
BnALDH3F3	MYC	CATTTG	209	6	MYC binding site involved in stress-inducibility
BnALDH3F3	MYC	CATGTG	403	6	MYC binding site involved in stress-inducibility
BnALDH3F3	MYC	CATGTG	692	6	MYC binding site involved in stress-inducibility
BnALDH3F3	Myb-binding site	CAACAG	241	6	MYB binding site involved in salt,drought-inducibility
BnALDH3F3	LTR	CCGAAA	733	6	cis-acting element involved in low-temperature responsiveness
BnALDH3F3	MYB-like sequence	TAACCA	396	6	MYB binding site involved in salt,drought-inducibility
BnALDH3F3	MYB-like sequence	TAACCA	650	6	MYB binding site involved in salt,drought-inducibility
BnALDH3F3	MYB-like sequence	TAACCA	1626	6	MYB binding site involved in salt,drought-inducibility
BnALDH3F3	MYB-like sequence	TAACCA	1959	6	MYB binding site involved in salt,drought-inducibility
BnALDH3F3	as-1	TGACG	83	5	oxidative stress-responsive element
BnALDH3F3	as-1	TGACG	90	5	oxidative stress-responsive element
BnALDH3F3	as-1	TGACG	407	5	oxidative stress-responsive element
BnALDH3F3	STRE	AGGGG	779	5	stress response element
BnALDH3F3	STRE	AGGGG	1356	5	stress response element
BnALDH3F3	Myc	TCTCTTA	99	7	MYC binding site involved in stress-inducibility
BnALDH3F5	Myb	TAACTG	364	6	MYB binding site involved in salt,drought-inducibility
BnALDH3F5	MYB	TAACCA	36	6	MYB binding site involved in salt,drought-inducibility
BnALDH3F5	MYB	CAACCA	97	6	MYB binding site involved in salt,drought-inducibility
BnALDH3F5	MYB	TAACCA	360	6	MYB binding site involved in salt,drought-inducibility
BnALDH3F5	LTR	CCGAAA	469	6	cis-acting element involved in low-temperature responsiveness
BnALDH3F5	MYC	CATTTG	682	6	MYC binding site involved in stress-inducibility
BnALDH3F5	MYC	CATGTG	1967	6	MYC binding site involved in stress-inducibility
BnALDH3F5	MYB-like sequence	TAACCA	36	6	MYB binding site involved in salt,drought-inducibility
BnALDH3F5	MYB-like sequence	TAACCA	360	6	MYB binding site involved in salt,drought-inducibility
BnALDH7B2	MYB	TAACCA	1198	6	MYB binding site involved in salt,drought-inducibility
BnALDH7B2	MYB	CAACCA	1306	6	MYB binding site involved in salt,drought-inducibility
BnALDH7B2	ARE	AAACCA	585	6	cis-acting regulatory element essential for the anaerobic induction
BnALDH7B2	ARE	AAACCA	1335	6	cis-acting regulatory element essential for the anaerobic induction
BnALDH7B2	ARE	AAACCA	1486	6	cis-acting regulatory element essential for the anaerobic induction
BnALDH7B2	ARE	AAACCA	1635	6	cis-acting regulatory element essential for the anaerobic induction
BnALDH7B2	Myb	CAACTG	601	6	MYB binding site involved in salt,drought-inducibility
BnALDH7B2	Myc	TCTCTTA	1340	7	MYC binding site involved in stress-inducibility
BnALDH7B2	STRE	AGGGG	315	5	stress response element
BnALDH7B2	STRE	AGGGG	1149	5	stress response element
BnALDH7B2	CGTCA-motif	CGTCA	99	5	cis-acting regulatory element involved in the MeJA-responsiveness
BnALDH7B2	CGTCA-motif	CGTCA	328	5	cis-acting regulatory element involved in the MeJA-responsiveness
BnALDH7B2	MBS	CAACTG	601	6	MYB binding site involved in drought-inducibility
BnALDH7B2	MYB-like sequence	TAACCA	1198	6	MYB binding site involved in salt,drought-inducibility
BnALDH7B2	as-1	TGACG	99	5	oxidative stress-responsive element
BnALDH7B2	as-1	TGACG	328	5	oxidative stress-responsive element
BnALDH7B2	MYC	CATGTG	629	6	MYC binding site involved in stress-inducibility
BnALDH7B2	MYC	CATTTG	1616	6	MYC binding site involved in stress-inducibility
BnALDH7B2	MYC	CATTTG	1770	6	MYC binding site involved in stress-inducibility
BnALDH7B2	LTR	CCGAAA	1678	6	cis-acting element involved in low-temperature responsiveness

## Sheet: Sheet5
Gene Name			Cis-acting element
BnALDH11A2	728	7	MRE
BnALDH11A2	1783	7	MRE
BnALDH11A2	191	6	MYB-like sequence
BnALDH11A2	654	5	as-1
BnALDH11A2	1378	5	as-1
BnALDH11A2	1256	6	LTR
BnALDH11A2	1556	6	MYC
BnALDH11A2	1650	6	MYC
BnALDH11A2	1466	5	STRE
BnALDH11A2	191	6	MYB
BnALDH11A2	395	6	MYB
BnALDH11A2	1833	6	MYB
BnALDH11A2	1847	6	MYB
BnALDH11A2	1118	6	ARE
BnALDH12A1	1182	6	MYB-like sequence
BnALDH12A1	1339	6	MYB-like sequence
BnALDH12A1	1673	6	MYB-like sequence
BnALDH12A1	1983	6	MYB-like sequence
BnALDH12A1	449	5	as-1
BnALDH12A1	963	6	MYC
BnALDH12A1	1069	6	MYC
BnALDH12A1	1215	6	MYC
BnALDH12A1	1937	6	MYC
BnALDH12A1	86	6	Myb
BnALDH12A1	974	6	Myb
BnALDH12A1	1182	6	MYB
BnALDH12A1	1339	6	MYB
BnALDH12A1	1673	6	MYB
BnALDH12A1	1983	6	MYB
BnALDH12A1	416	9	circadian
BnALDH12A3	725	6	MYB-like sequence
BnALDH12A3	742	6	MYB-like sequence
BnALDH12A3	1552	5	as-1
BnALDH12A3	480	6	MYC
BnALDH12A3	580	6	MYC
BnALDH12A3	812	6	MYC
BnALDH12A3	1140	5	STRE
BnALDH12A3	1913	6	Myb
BnALDH12A3	543	10	TC-rich repeats
BnALDH12A3	725	6	MYB
BnALDH12A3	742	6	MYB
BnALDH3F3	861	6	Myb
BnALDH3F3	885	6	Myb
BnALDH3F3	8	6	MYB
BnALDH3F3	241	6	MYB
BnALDH3F3	396	6	MYB
BnALDH3F3	650	6	MYB
BnALDH3F3	1626	6	MYB
BnALDH3F3	1878	6	MYB
BnALDH3F3	1959	6	MYB
BnALDH3F3	209	6	MYC
BnALDH3F3	403	6	MYC
BnALDH3F3	692	6	MYC
BnALDH3F3	241	6	Myb-binding site
BnALDH3F3	733	6	LTR
BnALDH3F3	396	6	MYB-like sequence
BnALDH3F3	650	6	MYB-like sequence
BnALDH3F3	1626	6	MYB-like sequence
BnALDH3F3	1959	6	MYB-like sequence
BnALDH3F3	83	5	as-1
BnALDH3F3	90	5	as-1
BnALDH3F3	407	5	as-1
BnALDH3F3	779	5	STRE
BnALDH3F3	1356	5	STRE
BnALDH3F3	99	7	Myc
BnALDH3F5	364	6	Myb
BnALDH3F5	36	6	MYB
BnALDH3F5	97	6	MYB
BnALDH3F5	360	6	MYB
BnALDH3F5	469	6	LTR
BnALDH3F5	682	6	MYC
BnALDH3F5	1967	6	MYC
BnALDH3F5	36	6	MYB-like sequence
BnALDH3F5	360	6	MYB-like sequence
BnALDH7B2	1198	6	MYB
BnALDH7B2	1306	6	MYB
BnALDH7B2	585	6	ARE
BnALDH7B2	1335	6	ARE
BnALDH7B2	1486	6	ARE
BnALDH7B2	1635	6	ARE
BnALDH7B2	601	6	Myb
BnALDH7B2	1340	7	Myc
BnALDH7B2	315	5	STRE
BnALDH7B2	1149	5	STRE
BnALDH7B2	480	6	G-Box
BnALDH7B2	896	6	G-Box
BnALDH7B2	1961	6	G-Box
BnALDH7B2	99	5	CGTCA-motif
BnALDH7B2	328	5	CGTCA-motif
BnALDH7B2	601	6	MBS
BnALDH7B2	1198	6	MYB-like sequence
BnALDH7B2	99	5	as-1
BnALDH7B2	328	5	as-1
BnALDH7B2	1118	9	AAGAA-motif
BnALDH7B2	629	6	MYC
BnALDH7B2	1616	6	MYC
BnALDH7B2	1770	6	MYC
BnALDH7B2	1678	6	LTR
