# Supplementary material for: The Aldehyde Dehydrogenase Superfamily in Brassica napus L.: Genome-Wide Identification and Expression Analysis Under Low-Temperature Conditions
Source: Int J Mol Sci. 2025 Mar 6;26(5):2373. doi: 10.3390/ijms26052373 (PMC11901046; doi:10.3390/ijms26052373)
Supplement: Supplementary file 1 [file ijms-26-02373-s001.zip › Supplementary Files/Table S3.xlsx]

## Sheet: Table S3
Table S3. Multiple alignments of ALDH protein sequences from A. thaliana (At) and G.max (Gm).
	Gene	Phytozome ID	AA sequences
Arabidopsis	AtALDH2B4	AT3G48000.1	MAARRVSSLLSRSFSASSPLLFRSQGRNCYNGGILRRFGTSSAAAEEIINPSVQVSHTQLLINGNFVDSASGKTFPTLDPRTGEVIAHVAEGDAEDINRAVKAARTAFDEGPWPKMSAYERSRVLLRFADLVEKHSEELASLETWDNGKPYQQSLTAEIPMFARLFRYYAGWADKIHGLTIPADGNYQVHTLHEPIGVAGQIIPWNFPLLMFAWKVGPALACGNTIVLKTAEQTPLTAFYAGKLFLEAGLPPGVLNIVSGFGATAGAALASHMDVDKLAFTGSTDTGKVILGLAANSNLKPVTLELGGKSPFIVFEDADIDKAVELAHFALFFNQGQCCCAGSRTFVHEKVYDEFVEKSKARALKRVVGDPFRKGIEQGPQIDLKQFEKVMKYIKSGIE…
	AtALDH2B7	AT1G23800.1	MASRRVSSLLSRSFMSSSRSIFSLRGMNRGAQRYSNLAAAVENTITPPVKVEHTQLLIGGRFVDAVSGKTFPTLDPRNGEVIAQVSEGDAEDVNRAVAAARKAFDEGPWPKMTAYERSKILFRFADLIEKHNDEIAALETWDNGKPYEQSAQIEVPMLARVFRYYAGWADKIHGMTMPGDGPHHVQTLHEPIGVAGQIIPWNFPLLMLSWKLGPALACGNTVVLKTAEQTPLSALLVGKLLHEAGLPDGVVNIVSGFGATAGAAIASHMDVDKVAFTGSTDVGKIILELASKSNLKAVTLELGGKSPFIVCEDADVDQAVELAHFALFFNQGQCCCAGSRTFVHERVYDEFVEKAKARALKRNVGDPFKSGIEQGPQVDSEQFNKILKYIKHGVEAGAT…
	AtALDH2C4	AT3G24503.1	MENGKCNGATTVKLPEIKFTKLFINGQFIDAASGKTFETIDPRNGEVIATIAEGDKEDVDLAVNAARYAFDHGPWPRMTGFERAKLINKFADLIEENIEELAKLDAVDGGKLFQLGKYADIPATAGHFRYNAGAADKIHGETLKMTRQSLFGYTLKEPIGVVGNIIPWNFPSIMFATKVAPAMAAGCTMVVKPAEQTSLSALFYAHLSKEAGIPDGVLNIVTGFGSTAGAAIASHMDVDKVSFTGSTDVGRKIMQAAAASNLKKVSLELGGKSPLLIFNDADIDKAADLALLGCFYNKGEICVASSRVFVQEGIYDKVVEKLVEKAKDWTVGDPFDSTARQGPQVDKRQFEKILSYIEHGKNEGATLLTGGKAIGDKGYFIQPTIFADVTEDMKIYQDE…
	AtALDH3F1	AT4G36250.1	MEAMKETVEESLREMRETFASGRTRSLKWRKAQIGAIYEMVKDNEDKICNALFQDLGKHSTEAFRDELGVVLRTATVAINCLDKWAVPKHSKLPLLFYPAKGKVISEPYGTVLVLSSWNFPISLSLDPLIGAIAAGNTVLLKSSELSPNASAFLAKTIPAYLDTKAIKVIEGGPDVATILLQHQWDKIFFTGSPKIGRIIMAAAAQHLTPVTLELGGKCPTIVDHHTISKNIKSVVKRIAGGKWGSCNGQACISVDYVLIEKSFAPTLIDMLKPTIKSFFGENPKESGCLSRIANKHHVQRLSRLLSDPRVQASIVYGGSIDEDKLYVEPTILLDPPLDSEIMNEEIFGPILPIITVRDIQESIGIINTKPKPLAIYAFTNDENLKTRILSETSSGSVT…
	AtALDH3H1	AT1G44170.1	MAAKKVFGSAEASNLVTELRRSFDDGVTRGYEWRVTQLKKLMIICDNHEPEIVAALRDDLGKPELESSVYEVSLLRNSIKLALKQLKNWMAPEKAKTSLTTFPASAEIVSEPLGVVLVISAWNYPFLLSIDPVIGAISAGNAVVLKPSELAPASSALLTKLLEQYLDPSAVRVVEGAVTETSALLEQKWDKIFYTGSSKIGRVIMAAAAKHLTPVVLELGGKSPVVVDSDTDLKVTVRRIIVGKWGCNNGQACVSPDYILTTKEYAPKLIDAMKLELEKFYGKNPIESKDMSRIVNSNHFDRLSKLLDEKEVSDKIVYGGEKDRENLKIAPTILLDVPLDSLIMSEEIFGPLLPILTLNNLEESFDVIRSRPKPLAAYLFTHNKKLKERFAATVSAGGI…
	AtALDH3I1	AT4G34240.1	MTKLLEINHIQTLCFAKGFSPARLNVATSPFRISRRGGGGYCSNACIPYRLKFTCYATLSAVVKEQASDFSGKEAALLVDELRSNFNSGRTKSYEWRISQLQNIARMIDEKEKCITEALYQDLSKPELEAFLAEISNTKSSCMLAIKELKNWMAPETVKTSVTTFPSSAQIVSEPLGVVLVISAWNFPFLLSVEPVIGAIAAGNAVVLKPSEIAPAASSLLAKLFSEYLDNTTIRVIEGGVPETTALLDQKWDKIFFTGGARVARIIMAAAARNLTPVVLELGGKCPALVDSDVNLQVAARRIIAGKWACNSGQACIGVDYVITTKDFASKLIDALKTELETFFGQNALESKDLSRIVNSFHFKRLESMLKENGVANKIVHGGRITEDKLKISPTILLD…
	AtALDH5F1	AT1G79440.1	MVIGAAARVAIGGCRKLISSHTSLLLVSSQCRQMSMDAQSVSEKLRSSGLLRTQGLIGGKWLDSYDNKTIKVNNPATGEIIADVACMGTKETNDAIASSYEAFTSWSRLTAGERSKVLRRWYDLLIAHKEELGQLITLEQGKPLKEAIGEVAYGASFIEYYAEEAKRVYGDIIPPNLSDRRLLVLKQPVGVVGAITPWNFPLAMITRKVGPALASGCTVVVKPSELTPLTALAAAELALQAGVPPGALNVVMGNAPEIGDALLTSPQVRKITFTGSTAVGKKLMAAAAPTVKKVSLELGGNAPSIVFDDADLDVAVKGTLAAKFRNSGQTCVCANRVLVQDGIYDKFAEAFSEAVQKLEVGDGFRDGTTQGPLINDAAVQKVETFVQDAVSKGAKIIIG…
	AtALDH6B2	AT2G14170.1	MVRVKQKNLESYRSNGTYPPTWRNPTTSFAPDQHRVSIHSSLKSKTKRRRLYKEADDNTKLRSSSSTTTTTTTMLLRISGNNLRPLRPQFLALRSSWLSTSPEQSTQPQMPPRVPNLIGGSFVESQSSSFIDVINPATQEVVSKVPLTTNEEFKAAVSAAKQAFPLWRNTPITTRQRVMLKFQELIRKNMDKLAMNITTEQGKTLKDSHGDIFRGLEVVEHACGMATLQMGEYLPNVSNGVDTYSIREPLGVCAGICPFNFPAMIPLWMFPVAVTCGNTFILKPSEKDPGASVILAELAMEAGLPDGVLNIVHGTNDTVNAICDDEDIRAVSFVGSNTAGMHIYARAAAKGKRIQSNMGAKNHGLVLPDANIDATLNALLAAGFGAAGQRCMALSTVVF…
	AtALDH7B4	AT1G54100.1	MGSANNEYEFLSEIGLTSHNLGSYVAGKWQANGPLVSTLNPANNQPIAQVVEASLEDYEQGLKACEEAAKIWMQVTAPKRGDIVRQIGDALRSKLDYLGRLLSLEMGKILAEGIGEVQEVIDMCDFAVGLSRQLNGSVIPSERPNHMMLEMWNPLGIVGVITAFNFPCAVLGWNACIALVCGNCVVWKGAPTTPLITIAMTKLVAEVLEKNNLPGAIFTAMCGGAEIGEAIAKDTRIPLVSFTGSSRVGSMVQQTVNARSGKTLLELSGNNAIIVMDDADIQLAARSVLFAAVGTAGQRCTTCRRLLLHESVYDKVLEQLLTSYKQVKIGNPLEKGTLLGPLHTPESKKNFEKGIEVIKSQGGKILTGGKAVEGEGNFVEPTIIEISADAAVVKEELFA…
	AtALDH10A8	AT1G74920.1	MAIPMPTRQLFIDGEWREPILKKRIPIVNPATEEVIGDIPAATTEDVDVAVNAARRALSRNKGKDWAKAPGAVRAKYLRAIAAKVNERKTDLAKLEALDCGKPLDEAVWDMDDVAGCFEFYADLAEGLDAKQKAPVSLPMESFKSYVLKQPLGVVGLITPWNYPLLMAVWKVAPSLAAGCTAILKPSELASVTCLELADICREVGLPPGVLNVLTGFGSEAGAPLASHPGVDKIAFTGSFATGSKVMTAAAQLVKPVSMELGGKSPLIVFDDVDLDKAAEWALFGCFWTNGQICSATSRLLVHESIASEFIEKLVKWSKNIKISDPMEEGCRLGPVVSKGQYEKILKFISTAKSEGATILHGGSRPEHLEKGFFIEPTIITDVTTSMQIWREEVFGPVL…
	AtALDH10A9	AT3G48170.1	MAITVPRRQLFIGGQWTEPVLRKTLPVVNPATEDIIGYIPAATSEDVELAVEAARKAFTRNNGKDWARATGAVRAKYLRAIAAKVIERKSELANLEAIDCGKPLDEAAWDMDDVAGCFEYYADLAEGLDAKQKTPLSLPMDTFKGYILKEPIGVVGMITPWNYPLLMAVWKVAPSLAAGCTAILKPSELASLTCLELADICREVGLPPGVLNILTGLGTEAGAPLASHPHVDKIVFTGSTTTGSSIMTSAAKLVKPVSLELGGKSPIIVFDDVDIDKAVEWTMFGCFWTNGQICSATSRLLVHERIADEFLDKLVKWTKNIKISDPFEEGCRLGPVVSKGQYERVLKFVSNARNEGATVLCGGVRPEHLKKGYFVEPAIVSNVTTSMEIWREEVFGPAL…
	AtALDH11A3	AT2G24270.1	MAGTGLFAEILDGEVYKYYADGEWKTSSSGKSVAIMNPATRKTQYKVQACTQEEVNAVMELAKSAQKSWAKTPLWKRAELLHKAAAILKDNKAPMAESLVKEIAKPAKDSVTEVVRSGDLISYCAEEGVRILGEGKFLLSDSFPGNDRTKYCLTSKIPLGVVLAIPPFNYPVNLAVSKIAPALIAGNSLVLKPPTQGAVSCLHMVHCFHLAGFPKGLISCITGKGSEIGDFLTMHPAVNCISFTGGDTGISISKKAGMIPLQMELGGKDACIVLDDADLDLVASNIIKGGFSYSGQRCTAVKVVLVMESVADELVEKVKAKVAKLTVGPPEENSDITAVVSESSANFIEGLVMDAKEKGATFCQEYKREGNLIWPLLLDNVRPDMRIAWEEPFGPVVPV…
	AtALDH12A1	AT5G62530.1	MYRVFASRALRAKSLCDKSSTSLASLTLSRLNHSIPFATVDAEELSGAHPAEVQSFVQGKWIGSSNHNTLLDPLNGEPFIKVAEVDESGTQPFVDSLSQCPKHGLHNPFKSPERYLLYGDISTKAAHMLALPKVADFFARLIQRVAPKSYQQAAGEVFVTRKFLENFCGDQVRFLARSFAIPGNHLGQQSHGYRWPYGPVTIVTPFNFPLEIPLLQLMGALYMGNKPLLKVDSKVSIVMEQMMRLLHYCGLPAEDVDFINSDGKTMNKILLEANPRMTLFTGSSRVAEKLALDLKGRIRLEDAGFDWKVLGPDVQEVDYVAWQCDQDAYACSGQKCSAQSMLFVHENWSKTPLVSKLKELAERRKLEDLTIGPVLTFTTEAMLEHMENLLQIPGSKLLF…
	AtALDH18B1	AT2G39800.1	MEELDRSRAFARDVKRIVVKVGTAVVTGKGGRLALGRLGALCEQLAELNSDGFEVILVSSGAVGLGRQRLRYRQLVNSSFADLQKPQTELDGKACAGVGQSSLMAYYETMFDQLDVTAAQLLVNDSSFRDKDFRKQLNETVKSMLDLRVIPIFNENDAISTRRAPYQDSSGIFWDNDSLAALLALELKADLLILLSDVEGLYTGPPSDPNSKLIHTFVKEKHQDEITFGDKSRLGRGGMTAKVKAAVNAAYAGIPVIITSGYSAENIDKVLRGLRVGTLFHQDARLWAPITDSNARDMAVAARESSRKLQALSSEDRKKILLDIADALEANVTTIKAENELDVASAQEAGLEESMVARLVMTPGKISSLAASVRKLADMEDPIGRVLKKTEVADGLVLE…
	AtALDH18B2	AT3G55610.1	MTEIDRSRAFAKDVKRIVVKVGTAVVTGKGGRLALGRLGAICEQLAELNSDGFEVILVSSGAVGLGRQRLRYRQLVNSSFADLQKPQMELDGKACAGVGQSSLMAYYETMFDQLDVTVAQMLVTDSSFRDKDFRKQLSETVKAMLRMRVIPVFNENDAISTRRAPYKDSTGIFWDNDSLAALLSLELKADLLILLSDVEGLYTGPPSDSTSKLIHTFIKEKHQDEITFGEKSKLGRGGMTAKVKAAVNAAYGGVPVIITSGYAAENISKVLRGLRVGTLFHQDAHLWAPVVDTTSRDMAVAARESSRKLQALSSEDRKQILHDIANALEVNEKTIKAENDLDVAAAQEAGYEESLVARLVMKPGKISSLAASVRQLAEMEDPIGRVLKKTQVADDLILE…
	AtALDH22A1	AT3G66658.1	MPFWWPLIVLAFAYAICKFLLMLIPPNVPSIDVDASDVLAHGKDTEENSFIYIPPRGRSQQSDKKVQCYEPATMKYLGYFPALSPTEVEERVTLSRKAQKTWAQSSFKLRRQFLRILLKYIIEHQELICEVSSRDTGKTMVDASLGEIMTTCEKITWLLSEGERWLKPESRSSGRAMLHKVSRVEFHPLGVIGAIVPWNYPFHNIFNPMLAAVFSGNGIVIKVSEHASWSGCFYFRIIQAALAAVGAPENLVDVITGFAETGEALVSSVDKMIFVGSTAVGKMIMRNAAETLTPVTLELGGKDAFIICEDADVSHVAQVAVRGTLQSSGQNCAGAERFYVHKDIYTAFIGQVTKIVKSVSAGPPLTGRYDMGAICLQEHSEHLQSLVNDALDKGAEIAV…
Soybean	GmALDH2B1	Glyma.01G031500	MASSMRISRLLSRSFLSASTTPLFSRGGSGALGAGLSKFSTAAAIEEPIKPPVKVEHTQLLIDGKFVDAATGKTFPTLDP RTGDVISHVAEGDHEDVDRAVAAARKAFDHGPWPKMTAYERQRILLRAADLFEKHNDELAALETWDNGKPYEQSAQIEIP MLVRLFRYYAGWADKIHGLTVPADGPYHVQTLHEPIGVAGQIIPWNFPLVMFAWKVGPALACGNTIVLKTAEQTPLSALY ASKLLHEAGLPPGVLNVISGFGPTAGAAIASHMDIDKLAFTGSTETGKVVLELAARSNLKPVTLELGGKSPFIVCEDADV DEAVELAHFALFFNQGQCCCAGSRTFVHERVYDEFIEKAKARALKRAVGDPFKGGIEQGPQIDSEQFQKILKYIR…
	GmALDH2B2	Glyma.02G034000	MASSLRISRLLSRSFLSASTTTPLFSRGGSGALGAGLSKFSTAAAIEEPIKPPLKVEHTQLLIDGKFVDAATGKTFPTLD PRTGDVISHVAEGDHEDVDRAVAAARKAFDRGPWPKMTAYERQRILLRAADLFEKHNDDLAALETWDNGKPYEQSAQIEI PMLVRLFRYYAGWADKIHGLTVPADGPYHVQTLHEPIGVAGQIIPWNFPLVMFAWKVGPALACGNTIVLKTAEQTPLSAL YASKLLHEAGLPPGVLNIISGFGPTAGAAIASHMDIDKLAFTGSTETGKIVLELAARSNLKPVTLELGGKSPFIVCEDAD VDEAVELAHFALFFNQGQCCCAGSRTFVHERVYDEFIEKAKARALKRAVGDPFKGGIEQGPQIDSEQFQKILKYI…
	GmALDH2B3	Glyma.04G181100	MAVFNSLHKTSTRFFVPTGRNSGKWGNVNRFSTAAAVEELIIPQVPITYTKHLINGQFVDADAASGKTFPTYDPRTGEVI ARVAEGDAEDINRAVSAARKAFDEGPWPKMTAYERCQIILRFADLTWNNGKPYEQWATSELPTFVRLFRYYAADKIHGLT VPADGNYHVETLHEPIGVAGQIIPWNFPLLMFAWKVGPALACGNTVILKTAEQTPLTALYVAKAGLPPGVLNVVSGYGPT AGAALASHMDVDKLAFTGSTETGKVVLELAARSNLKPVILNLEGNLLSLGQCCCAGSRTFVHERIYDEFLEKAKARALKR VVGDPFIKGVEQGPQVCFASTLRQNIIDCVLSYHFCSFYSYYKATLECGGDRIGSKGFFVQPTVFSNVQRVGTVW…
	GmALDH2B4	Glyma.06G183900	MATRRLSLLLSRSLSSTSFQAASLLHSLGRNSGKWGNFNRFSTAAAVEDLITPQVPITYTKHLINGQFVDAASGKTFPTY DPRTGEVIAQVAEGDAEDINRAVSAARKAFDEGPWPKLTAYERCKIILRFADLVEKHGDELAALETWNNGKPYEQSATAE LPTFVRLFRYYAGWADKIHGLTVPADGNYHVETLHEPIGVAGQIIPWNFPLLMFAWKVGPALACGNTVILKTAEQTPLTA LYVAKLFHEAGLPPGVLNVVSGYGPTAGAALASHMDVDKLAFTGSTETGKVVLGLAAQSNLKPVTLELGGKSPFIVCEDA DVDQAVELAHFALFFNQGQCCCAGSRTFVHEHIYDEFLEKAKARALKRVVGDPFKKGVEQGPQIDVEQFQKVLRY…
	GmALDH2B5	Glyma.08G288000	MASSLRISRLISRSFSSTSFFSRGGNGFLGSRQSKFSTSAAIEEEPIKPSIQVEHTQLLIDGKFVDAASGKTFQTLDPRT GEVIAHVAEGHSEDVDRAVSAARKAFDHGPWPKMTAYERQRILLRVADLIEKHNDELAALETWDNGKPYEQAAKIEVPML VRLIRYYAGWADKIHGLTVPADGPYHVQTLHEPIGVAGQIIPWNFPLLMFAWKVGPALACGNTIVLKTAEQTPLSALYAA KLFHEAGLPAGVLNVVSGFGPTAGAALASHMEVDKLAFTGSTDTGKVVLELAAKSNLKPVTLELGGKSPFIVCEDADVDQ AVELAHFALFFNQGQCCCAGSRTFVHENVYEEFVQKAKARALRRVVGDPFKGGIEQGPQIDSDQFEKILRYIRSG…
	GmALDH2B6	Glyma.13G170600	MASRILSTLHYVCSSSASATKRCLGLYSHWQRSISGIAASVVADVEPSIAPVQIDQSQLLIDGKFVDAASGKTFPTFDPR TGDVIANVAEGDAEDVNRAVHAARKAFDEGPWPKMTAYERSRIILRFADLLEKHNDEVAAIETWDSGKTYEQAANVEIPM VVRLFRYYAGWADKIHGLTVPADGPYHVQTLHEPIGVAGQIVPWNFPLLIFSWKVAPALACGNTVVMKTAEQTPLSALYV SKLFLEAGLPPGVLNVISGFGPTAGAALCSHMDVDKLAFTGSTSTGKRVLELSAHSNLKPVTLELGGKSPFIVCKDADVD AAVEASHFALFFNQGQCCCAGSRTFVHESIYGEFVEKAKARALKRVVGDPFKNGVEQGPQINAK*
	GmALDH2B7	Glyma.17G091000	MLLKGMLKISTRAVSAARKAFDEGPWPKMTAYERSRILLRFADLVEKHSDELAALETWNNGKTYEQAAKTELPMFVRLFH YYAGWADKIHGLTVPADGDYHVQTLHEPIGVAGQIIPWNFPLVMFAWKVGPALACGNTIVLKTAEQTPLTALFVAKLFHE AGLPDGVLNVVSGYGPTAGAALASHMDVDKLAFTGSTDTGKVVLELAARSNLKPVTLELGGKSPFIICEDADVDKAVELA HFALFFNQGQCCCAGSRTFVHERVYDEFLEKSKKRALRRVVGDPFKKGVEQGPQIDVEQFEKVLRYIRSGIESHATLECG GDRLGSKGFFVQPTVFSNVQDDMLIAQDEIFGPVQSILKFKDIDEVIRRANKTRYGLAAGVFTKNVSTANTLMRA…
	GmALDH2B8	Glyma.18G137300	MASSLRISRLISRSFSSTSFFSRGGNGFLGSRHCKYSTSSAIEEEPVKPSVQVEHTQLLIDGKFVDAASGKTFPTLDPRT GEVIAHVAEGHSEDVDRAVAAARKAFDHGPWPKMTAYERQRILLRAADLLEKHNDELAALETWDNGKPYEQAAKIEVPML VRLIRYYAGWADKIHGLTVPADGPYHVQTLHEPIGVAGQIIPWNFPLLMFAWKVGPALACGNTIVLKTAEQTPLSALYAA KLFHEAGLPAGVLNVVSGFGPTAGAALASHMEVDKLAFTGSTDTGKVVLELAAKSNLKPVTLELGGKSPFIVCEDADVDQ AVELAHFALFFNQGQCCCAGSRTFVHESVYDEFVEKAKARALKRVVGDPFKGGIEQGPQIDSDQFEKILRYIRSG…
	GmALDH2B9	Glyma.19G010800	MTSIRQCESDESSLKSAFEEVSTFSLCSHWHRSISGIGASAAADVEPSIAPVQIDHSQLLIDGQFVDAASGKTFPTFDPR TGDVIANVAEGDTEDVNRAVRAARKAFDEGPWPKMTAYERSRIILRFADLLEKHNDEVAAIETWDSGKTYEQAAKVEIPM VVRLFRYYAGWVDKIHGLTVPADGPYHVQTLHEPIGVAGQIVPWNFPLLIFSWMAAPALACGNTVVIKTSEQAPLSALYV SKPFLEAGLPPGVLNVITGFGATAGASLCSHMDVDKLAFTGSTSTGKRQSEVTLELGGKSPFIVCEDADVDAAVEAAHFA LFFNQGQCCCAGSRTFVHESIYDEFVEKAKARALKRVVGDPFKNGVEQGPQIDSAQFEKIMKYIRSGVENGATLE…
	GmALDH2C1	Glyma.05G231800	MTFNNGDAAAASLNKVPTVNFTKLFIDGHFVHSVSGKTFETIDPRTGDVIARISEGDKEDIDIAVKAARHAFDNGPWPRL PGSERGRILLKWAELIEENAEELAALDAIDAGKLYHMCRNLEVPAAANTLRYYAGAADKIHGEVLKMSRDFHAYTLLEPL GVVGHITPWNFPNTMFYIKVAPSLAAGCTMVLKPAEQTPLSALFNAHLAKLAGIPDGVINVVPGFGPTAGAALSSHMDVD KVSFTGSTQTGREIMQAAAKSNLKQVSLELGGKSPLIIFDDADIDKAAELALLGILYNKGEVCVASSRVLVQEGIYDEFE KKLVEKAKAWVVGDPFDPKVQQGPQVDKEQFEKVLSYIEHGKKEGATLLTGGKTVGNKGYFIEPTIFSNIREDML…
	GmALDH2C2	Glyma.05G231900	MFLSLHIVLINHIATFHLPTPSLRQPPFSLSLARMSALSNSSSSHGNSFLKMPAIKFTKLFINGDFVDSISGRTFETIDP RKEEVIARVSEGDKEDIDIAVKAARQAFDSGPWPRLPGSERAKIMMKWADLVDENIEELAALDTIDAGKLYYINKVAEIP SATNALRYYAGAADKIHGDVLKMNGDFHAYTLLEPIGVVGHIIPWNAPSLSFFIKVSPSLAAGCTMVLKPAEQTPLSALF YAHLAKLAGIPDGVLNIVPGFGPTAGAAISSHMDIDAVSFTGSIEVGREVLQAAAWSNLKPVSLELGGKSPLIIFNDADI DKASELALFGIMSNKGEICVAGSRVFVQEEIYDEFEKKLVEKAKSWVVGDPFDPKSLQGPQADRNQLEKILSYIE…
	GmALDH2C3	Glyma.07G087400	MENLSNGHLESFVKIPTIKFTKLFINGEFLDSVSGKTFETVDPRTEEVIAEIAEANKEDVDIAVKAAREAFDCGPWPRMP GAERAKIMLKWSELIEQNAEEIAALDTIDGGKLFSWCKAVDVPEASNILRYYAGAADKIHGDVFKTSRDLHLYSLMEPVG VVGHIIPWNFPTVMFFAKVAPALAAGCTMVIKPAEQTPLSSLFYAHLARLAGIPDGVLNVVPGFGSIAGAAISSHMDIDA VSFTGSTETGRKIMQAAALSNLKPVSLELGGKSPVLIFDDADVDKAVDLALFGILHNKGEICVAFSRVYVQEGIYDEFEK KVVEKAKTWVVGDPFDPKVQQGPQTSKAQYDKIISYIEHGKSEGATLLTGGKPAGNKGYYIEPTIFVNVKEDMLI…
	GmALDH2C4	Glyma.07G087500	MAALSNGHDASFFKMPSIKFTKLFINGEFVDSLSGKEFETIDPRTGEVITRIAEGAKEDIDVAVKAARDAFDYGPWPRMP GAERAKIMMKWADLIDQNIEEIAALDAIDAGKLYHWCKAVDIPAAANTIRYYAGAADKIHGEVLKASREFHAYTLLEPIG VVGHIIPWNFPSTMFVAKVSPSLAAGCTMVLKPAEQTPLSALFYAHLAKLAGIPDGVLNVVPGFGQTAGAAISSHMDIDK VSFTGSTEVGREVMRAAANSNLKPVSLELGGKSPVIVFDDADVDKAAGLALMGILFNKGEICVAGSRVLVQEGIYDEFEK KLVEKANAWVVGDPFDPKVQQGPQVDKKQFEKILSYIEHGKKEGATLLTGGKRVGNKGYYIEPTIFSNVKEDMLI…
	GmALDH2C5	Glyma.08G039200	MTSLTNGDAGSLNKVPTIKFTKLFINGDFVDSLSGKTFETIDPRTGDVIARISEGDKEDIDIAVKAARHAFDNGPWPRLP GSERARILLKWAEIIEENAEELAALDAIDAGKLYHMCRNVEVPAAANTLRYYAGAADKIHGEVLKMSREFHAYTLLEPLG VVGHITPWNFPNTMFYIKVAPSLAAGCTMVLKPAEQTPLSALFSAHLAKLAGIPDGVINVVPGFGPTAGAALSSHMDVDK VSFTGSTQTGRVIMQAAAKSNLKQVSLELGGKSPLIIFDDADIDKATELALLGILYNKGEVCVASSRVFVQEGIYDEFEK KLVEKAKAWVVGDPFDPKVQQGPQVDKEQFEKVLSYIEHGKKEGATLLTGGKTVGNKGYFIEPTIFSNIREDMLI…
	GmALDH2C6	Glyma.08G039300	MSSLSNNSSSSHGNSFLQMPPIKFTKLFINGDFVDSLSGRTFETIDPRTEEVIARVSEGDKEDIDIAVKAARQAFDSGPW PRLPASERAKIMMKWADLIDENIEELAALDTVDAGKLNYINKVVEIPSATNALRYYAGAADKIHGEVLKMNGDFHAYTLL EPIGVVGHIIPWNAPSLSFFIKVSPSLAAGCTMVLKPAEQTPLSALFYAHLAKLAGIPDGVLNIVPGFGPTAGAAISSHM DIDVVSFTGSIEVGREVMQAAARSNLKPVSLELGGKSPLIIFNDADIDKAAQLALFGIMSNKGEICVASSRVFVQEEIYD EFEKKLVEKAKSWVVGDPFDPKSLQGPQADRNQLEKILSYIEHGKREGATLLTGGNTVGNKGYYIEPTIFCNVKE…
	GmALDH2C7	Glyma.09G189200	MNSNGYPASSFKIPTVKFTKLFINGHFVDSLSGGEFETIDPRTGEVIARIAEGTKEDIDLAVKASRLAFDHGPWPRMPAV ERARIMMKWADLIDQHVEEIAALDAIDAGKLYHMLKAIEIPATANTIRYYAGAADKIHGEVLKPAREFHAYTLLEPVGVV GHIIPWNFPSIMFVSKVSPCLAAGCTMVLKPAEQTPLSALFYAHLAKLAGIPDGVLNVVPGFGATAGAAICSDMDIDKVS FTGSTEVGREVMRAAANSNLKPVSLELGGKSPFIIFDDADLDKAVELALMAVVYNKQQHIFISDNYLLLLSGFQGEVCAA GSRVFVQEGIYDEFEKRLVEKAKAWVVGDPFDPNVQQGPQVDKKQFEKILSYIEHGKREGATLLTGGKRVGNKGY…
	GmALDH2C8	Glyma.09G189300	MAALSNGHGSSFFKMPPIKFTKLFINGEFVDSLSGREFETRDPRTGEVITRIAEGAKEDVDVAVKAARAAFDYGPWPRMP GAERAKIMMKWADLVDQNIEEIAALDAIDAGKLYHWCKAVDIPAAASTIRYYAGAADKIHGEVLKASREFHAYTLLEPIG VVGHIIPWNFPSTMFVAKVSPSLAAGCTMVLKPAEQTPLSALFYAHLAKLAGIPDGVLNVVPGFGQTAGVAISLHMDIDK VSFTGSTEVGREVMRAAANSNLKPVSLELGGKSPVIVFDDADVDKAAELALLGILFNKGEICVAGSRVLVQEGIYDEFEK KLVEKAKAWVVGDPFDPKVQQGPQVDKKQFEKILSYIEQGKKEGATLLTGGKRVGNKGYYIEPTIFSNVKEDMLI…
	GmALDH2C9	Glyma.09G189500	MANLSNSHSESFVKIPTVKFAKLFINGEFLDSVSGKTFETVDPRTEEVIAEIAEANKEDVDIAVKAAREAFDFGPWPRIP GAERAKIMLKWSQLIEQNAEEIAALDTIDGGKLFSWCKAVDVPEASNILRYYAGAADKIHGDVFKTSRNLHLYSLMEPVG VVGHIIPWNFPTVMFFAKVAPALAAGCTVVIKPSEQTPLSSLFYAHLSKLAGIPDGVLNVVPGFGSIAGAAISSHMDIDA VSFTGSTETGRKIMQAAALSNLKPVSLELGGKSPLLIFDDADVDKAVDLALFGILHNKGEICVAFSRVYVQKGIYDEFEK KVVEKAKTWVVGDPFDPKVQQGPQTSKAQYDKILSYIEHGKSEGATLLTGGNPAGNKGYYIEPTIFANVKEDMLI…
	GmALDH3F1	Glyma.02G051500	MDIGGGVEEPVRELRQYFKTGKTKSVTWRKNQLTSLIDLVHENEDAIFKALHKDLGKHPVEAYRDEVGGVEKSASKALSC VEKWMAPKKSDIPFLFFPAKGEVLSEPLGVVLIISSWNFPIILALDPIIGAISAGNVVVIKPSEQAPACSSFLANTIPRY LDSNAIKVIEGGEDVCEQLLRQKWDKIFFTGSPRVASVVMSAAAKNLTPVTLELGGKCPAILDSLPNPSEFELAVKRIVG GKWGPCSGQACIGIDYLLVEEKFSSAVIKLLKKFIRRFYGENPVESKVISRIINKQHFERLCNLLKDPLVAASIVHGGSV DEENLFIEPTILLDPPLDSEIMAEEIFGPLLPIITLDKIQESIEFINAKPKPLAIYAFTKDETFKRKILSETSSG…
	GmALDH3F2	Glyma.16G131700	MRPPHYKYSCPHEWEGSVEENKKEKENNQYDNFAILVVDQGRSIAMDIGGEVEETVRELRQYFKTGKTKSVTWRKNQLTA LLDLVHENEDAIFKALHQDLGKHPVEAYRDEVGGVEKSASNALSCVEKWMAPKKSDIPFLFFPAKGEVLSEPLGVVLIFS SWNFPIILTLDPIIGAISAGNVVVIKPSEQSPASSSFLATTIPRYLDSNAIKVIEGGPDVCEQLLLQKWDKIFFTGSPRV ASVVMSAAAKNLTPVTLELGGKCPAILDSLPNPLEFKLAVKRIVGGKWGPCSGQACIAIDYLLVEKKFSYALIELLKKII RRFYGENPVESKVISRILNKQHFERLCNLLKDPLVAASIVHGGSVDEENLFIEPTILLDPPLDSQIMSEEIFGPL…
	GmALDH3H1	Glyma.04G248500	MSGEETQRNVFGAETASSLVKELRDNFGKGTTRSYEWRVSQVKALLKAVVENEDQIVGALCSDLAKPPLETVVYEIGMFQ NSCEVILKELKHWMTPEKVKTSIRTFPSSAEIVPEPLGVVLVISAWNYPILLSLDPVVGAIAAGNAVVLKPSEIAPATSS VLAKLIEKYMDNSFVRVVEGAVDETTALLQQKWNKIFYTGNGRVGKIVMTAAAKHLTPVVLELGGKSPVVVDSNNNLLVA ARRIIAGKWGLNNGQACISPDYVITTKDYAPKLVDTLKTELESFYGRNPLESEDLSRIVSSNHFARLSKLLNDDKVSGKI VYGGEKDEKKLRIAPTILLDVPQDSSIMGEEIFGPLLPIITVNKLEESIDVINSGAKPLAAYVFTTDNKFKEQFV…
	GmALDH3H2	Glyma.06G114300	MSVEEMQSQKRNVFDAETASSLVKELRDNFGSGRTRSYEWRVSQVKALLKAVVDNEEQIVDALRSDLAKPPLETIVYEVG MFKNSCEVILKELKQWMKPEKVKTSIRTFPSSAEIVPEPLGVVLVISAWNYPILLSLDPVVGAIAAGNAVVLKPSEIAPA SSSLLLKLIEKYCDNSFIRVVEGAVDETTALLQQKWDKIFYTGNGKVGRIVMTAAAKHLTPVVLELGGKSPVVVDSNVDL QIAARRIISGKWGLNNGQACISPDYVITTKDCAPKLVDALKTELEKCYGKNPLESEDLSRIVTSNHFARLSKLLDDDKVA GKIVYGGEKDEKKLRIAPTLLLDVPRDSLIMGEEIFGPLLPIITVNKVEESIDLINSGTKPLAAYIFTTNKKLKE…
	GmALDH3H3	Glyma.13G030400	MSSTPQDSVKTTASAKNTAFDAEAASRLVNELRRNFASNKTRSYEWRLSQLNALEKLVVVHEQEIVDALRNDLGKPPLET VAYEIAMLKNSCRIALKELKHWMTPEKVKTSIATFPSSAEIVSEPLGVVLVISAWNYPFLLSLDPVVGAIAAGNAVVLKP SEIAPATSSLLAKLIGDYLDNSCIRVVEGAVDETSALLQQKWDKIFYTGNGRVARIVMAAASKHLTPVVLELGGKSPVVV DSNINLKVATRRIIAGKWGSNNGQACISPDYIITTKDYAPKLVDALKTELEKFYGKNPLESKDLSRVVNSNHFNRLTKLL DDDKVSGKIVYGGQKDENKLKISPTVLLDVPRDSLIMNEEIFGPLLPILTVDKLEESFDVINSGPKPLAAYIFTN…
	GmALDH3H4	Glyma.14G152100	MSSSTPDSDKTTTSSKKSAFDALAASRLVTELRGNFASGKTRSYEWRLLQLNAIAKLVVDHEQEIVDALRNDLGKPPLET VAYEIAMLKNSCRIALKELKHWMTPEKVKTSIATFPSSAEIVSEPLGVVLVISAWNYPFLLSLDPVIGAIAAGNAVVLKP SEIAPATSSLLAKLLGDYLDNSCIKVVEGAVDETSALLQQKWDKIFYTGNGRVARIVMAAASKHLTPVVLELGGKSPVVV DSNINLKVATRRIIAGKWGSNNGQACISPDYIITTKDYAPKLVDALKTELEKFYGKNPLESKDLSRIVNSNHFNRLTKLL DDDKVSGKIVYGGEKDESKLKISPTVLLDVPRDSLIMNEEIFGPLLPILTVDKIEESFDVINSGSKPLAAYIFTN…
	GmALDH3I1	Glyma.08G002700	MKSLCLGPFLAASAPVGRRAYGGHLSRKCFQKQLHFHSRCVAFSSFICSATISVMPELEEKQVFDGEKANLLVKDLRKSF DSGMTKSYGWRVSQLEAIAKMLEEKEKEITEALYKDLGKPRLEAFITEISQAKSSCSEALKELKEWMKPEKVNTSITTYP SSAEIVPEPLGVVLVISTWNFPFLLSMDPVIGAISAGNAVVLKPSEISPATSSLLANLIEQYLDNSTIRVVEGAIPETSA LLDQKWDKILYTGSARVGRIVMAAAAKHLTPVILELGGKCPAVVESDVNLQVTARRIIAGKWACNSGQACISVDYIITRK EFAPKLVDALKEELEQFFGKDPMESKDMSRIVSPNQFARLVNLLDEDKVSDKIVLGGQRDEKKLKIAPTIILGVP…
	GmALDH3J1	Glyma.11G133300	MEITMQTLERDLNDTRGYYESGKTKEESWRESQLKGLRRFLLEKQVDIMNALMHDLGKHQLEAFRDEIGTLIKTVNLALK SLKDWMSGKKAALPQLALLTSAEIVPEPLGLVLIISSWNFPIGISLEPLIGAVAAGNAAVLKPSELSPACSSLLASSLPT YLDDKAIKVIQGGPQETQQLLEQRWDKIFFTGSARVGRIVMSSAVKHLTPVTLELGGKCPAVVDSLSSSWDKEVTVKRII VGKYGTCAGQACITIDYVLVEKGYCLKLVELMKVWIKKMFGQNPRKSKTIAKIVNKHHFSRLKNLLADKQVKGSVVYGGS MDEQNLFIEPTILVDPPLEAAIMSEEIFGPLLPIITVEKIEDSIKFINARPKPLALYVFTKNHTLQRRMISETSS…
	GmALDH3J2	Glyma.12G057400	MEIIMPSLERDLNDTRGYYESGKTKEASWRESQLKGLRRFLIEKQEDIMNALMHDLGKHQLEAFRDEIGTLIKTLNLALK SLKHWMSGKKAALPQLALLTSAEIVPEPLGVVLIISSWNFPFGISLEPLIGAVAAGNAAVLKPSELSPACSSLLASNLST YLDNKAIKVIQGGPKETQQLLEQRWDKIFFTGSAHVGKIVMSAAVKHLTPVTLELGGKCPAVVDSLSSSWNIEVAVKRII VGKYGACAGQACIAIDYVLVEKVYCFKLVELMKVWIKKMCGENPQQSKTIAKIVNKHHFSRLKNLLADKKVKESVIYGGS MDEQNLFIEPTILVDPPLEAAIMSEEIFGPLLPIITVEKIEDSIKFINSRPKPLALYVFTKNQTLQRRMISETSS…
	GmALDH3J3	Glyma.13G340000	MKYTGEALGRDLENVRKYYGSGKTKEASWRESQLKGLHNFLVEKEEEILRALKHDLGKHYVEAFRDEVGTLMKTLNLASK SLKNWMAGKEAKLPRIALLSSAEIVPEPLGLVLIISSWNFPFGLSLEPLIGAIAAGNSVVLKPSELSPTCSSLLATFLPT YLDNNAIKVIQGGPEVGELLLQQRWDKIFFTGSARVGRIVMSAAAVHLTPVTLELGGKCPAIIDSLSSSWDKEVAVKRIL VAKFGACGGQACIAIDYVLVEKSFSSTLVTLMKEWIKKLFGENPKVSNTIARIVNKNHFMRLKNLLTEPRVKESVVYGGS MDENDLFIEPTILLDPPLDSAIMAEEIFGPVLPIITVEKIEESVEFISSRPKALAIYAFTKNQTLQRRLVSETSS…
	GmALDH3J4	Glyma.15G034400	MEYSVETLERDLKNTRKYYGSGKTKEAPWRESQLKGLHNFLVEKEEEIVTALKHDLGKHYVEAFRDELGTLMKTLNLATK SLKNWMAGKEAKLPRIALLSSAEIVPEPLGLVLIISSWNFPFGLSLEPLIGAVAAGNSVVLKPSELSPTCSSLLATFLPT YLDNNAIKVIQGGPEVGKLLLQQRWDKIFFTGSARVGRIVMSAAAVHLTPVTLELGGKCPALIDSLSSSWDKEVAVKRIL VAKFGSCAGQACIAIDYVLVEKSFSSTLVTLMKEWIKKMFGENPKASNSIARIVNKNHFMRLQNLLTEPRVKESVVYGGS MDENDLFIEPTILLDPPLDSAVMAEEIFGPVLPIITLEKIEDSVEFISSRPKALAIYAFTKNQTLQRRMVSETSS…
	GmALDH5F1	Glyma.08G163700	MAALNLCRMALRSSKLLYRPYNLLSVQLQMQMQPSSPPLTRKMSTDAQSIASQLNSSGLLRTQGLIAGKWSDAYDGKTIK VYNPATGESVVDVACMGGRETNDAISAAYDAYGSWSKTTAAERSKLLRKWYDLLMVHKEELAQLITLEQGKPLKESVGEI VYGAGFIEFAAEEAKRIYGDIVPAPFSDRRLFVLKQPVGVVGAITPWNFPLAMITRKVGPALACGCTVVIKPSELTPLTA LAAVELSIQAGIPPGVVNVVMGNAPDIGDALLASPQVRKITFTGSTAVGKKLMAGSAETVKKVSLELGGNAPCIVFDDAD LDVAVKGTLAAKFRNSGQTCVCANRIIVQEGIYEKFANALRDAVQNMKVGDGFSEGVSQGPLINEAAVKKVESLI…
	GmALDH5F2	Glyma.15G263500	MAALNLCRMALRSSKLLSRPYHRLSVQLQMQMQPSSPPLTRKMSMDAQSVASQLNSSGLLRTQGLIGGKWSDAYDGKTIK VYNPATGESIVDVACMGGRETNDAISAAYDAYGSWSKTTAAERSKFLRKWYDLLMVHKEELAQLITLEQGKPLKESVGEI NYGAGFIEFAAEEAKRIYGDIIPAPLSDRRLFVLKQPVGVVGAITPWNFPLAMITRKVGPALACGCTVVIKPSELTPLTA LAAAELSIQAGIPPGVVNVVMGNAPDIGDALLASPQVRKITFTGSTAVGKKLMAGSAETVKKVSLELGGNAPCIVFDDAD LDVAVKGTLAAKFRNSGQTCVCANRIIVQEGIYEKFANALRDTVQNMKVGDGFSEGVAQGPLINEAAVKKVESLI…
	GmALDH6B1	Glyma.07G183600	MLRLSIQRVRKLNFLSPQISALGRSHLSTAAEPSSSKSNPPRVPNLIGGSFVDSKASTVIDVINPATQEVVSQVPLSTDE EFKEAVSAAKKAFPSWRNTPITTRQRVMLKLQELIRRDMDKLALNVTTEQGKTLKDAQGDVFRGLEVVEHACGMATLQMG EYVSNVSHGIDTYSIREPLGVCAGICPFNFPAMIPLWMFPMAITCGNTFVLKPSEKDPGASVMLAELALEAGLPEGVLNI VHGTHDIVNAICDDDDIKAISFVGSNVAGMHIYSRAAAKGKRVQSNMGAKNHAIVMADANVDATLNALVAAGFGAAGQRC MALSTVVFVGGSKPWEDKLLEHAKALKVNAGTEPDTDLGPVISKQAKERIHRLVQSGVESGARLLLDGRNIVVPG…
	GmALDH6B2	Glyma.08G066600	METRMLRLSIQRVRKLNFLRPQISALGRSHLSTAAEPSSSKSNPPRVPNLIGGSFVDSKASTVIDVINPATQEVVSQVPL STHEEFKAAVSAAKEAFPSWRNTPITTRQRVMLKLQELIRRDMDKLALNVTTEQGKTLKDAQGDVFRGLEVVEHACGMAT LQMGEYVSNVSHGIDTYSIREPLGVCAGICPFNFPAMIPLWMFPMAVTCGNTFVLKPSEKDPGASVMLAELALEAGLPEG VLNIVHGTHDIVNAICDDENIKAISFVGSNVAGMHIYSRAAAKGKRVQSNMGAKNHAIVMPDANVDATLNALVASGFGAA GQRCMALSTVVFVGGSKPWEDKLLERAKALKVNAGTEPDTDLGPVISKQAKERIHRLVQSGVESGARLLLDGRNI…
	GmALDH6B3	Glyma.15G058900	MANSHLSTPSELFSRQHKPPRVPNLIGGSFLDSKSLTFIDVINPATQEVVSQVPCTTDEEFKAAVSAAKKAFPSWRKTPI TKRQRVMLKFQELIRRDMDKLALNVTTEQGKTLKDAQGDVFRGLEVVEHACGMATLQMGEYVSDVSSGIDTYSIREPLGV CAGICPFNFPAMIPLWMFPVAVTCGNTFILKPSEKVPGASVMLAELAMEAGLPEGVLNIVHGTHDIVNAICDDDDIKAIS FVGSNVAGMHIYARAAAKGKRVQANMGAKNHAVVMPDASVDATVNALVAAGFGAAGQRCMALSTVVFVGDSKLWESKLVE HAKALKVNVGTEPDADLGPVISKQAKERIHRLIQSGVESGARLVLDGRNIVVPGYESGNFIGPTILSDVTANMEC…
	GmALDH7B1	Glyma.09G070300	MGSDNHQNLEFLKEIGLGSSNIGSYINGQWKATGSSVTSVNPSNNQSIAQVTEATLQDFEEGLRACSEAAKTWMTIPAPK RGEIVRQIGEALRAKLDPLGRLVSLEMGKILPEGIGEVQEIIDMCDYCVGLSRQLNGSIIPSERPDHMMFEVWNPLGIVG VISAFNFPCAVLGWNACIALVCGNCVVWKGAPTTPLITIAVTKLVAEVLERNKLPGAIFTSFCGGADIGQAIAKDTRIPL VSFTGSSKVGLMVQQTVNERFGKCLLELSGNNAIIVMDDADIKLAVRSILFAAVGTTGQRCTTCRRLFLHESIYTDVLDQ LVEVYKQVKIGNPLEKGTLVGPLHTRTSVENFQKGISVIKSQGGKILTGGSVLESGGNFVQPTIVEISPDAPVVK…
	GmALDH7B2	Glyma.15G178400	MGSDNTNLEFLKEIGLGSSNIGSYINGQWKATGSSVTSVNPSNNQSIAQVTEATLQDYEEGLQACSEAAKTWMTIPAPKR GEIVRQIGEALRAKLDPLGRLVSLEMGKILPEGIGEVQEIIDMCDYCVGLSRQLNGSIIPSERPDHMMFEVWNPLGIVGV ITAFNFPCAVLGWNACIALVCGNCVVWKGAPTTPLITIAVTKLVAEVLERNKLPGAIFTSFCGGADIGQAIAKDTRIPLV SFTGSSKVGLMVQQTVNERFGKCLLELSGNNAIIVMDDADIKLAVRSILFAAVGTAGQRCTTCRRLFLHESIYADVLDQL IGVYKQVKIGNPLEKGTLVGPLHTPTSVENFQKGISVIKSQGGKILTGGSVLESAGNFVQPTIVEISPDAPVVKE…
	GmALDH10A1	Glyma.05G033500	MSIPIPHRQLFIDGDWKVPVLKNRIPIINPSTQHIIGDIPAATKEDVDLAVAAAKAALSRNKGADWASASGSVRARYLRA IAAKITEKKPELAKLEAIDCGKPLDEAAWDIDDVAGCFEFYADLAEKLDAQQKAHVSLPMDTFKSYVLKEPIGVVALITP WNYPLLMATWKVAPALAAGCAAILKPSELASVTCLELAEICKEVGLPPGVLNILTGLGPEAGAPLAAHPDVDKIAFTGSS ATGSKIMTAAAQLIKPVSLELGGKSPIIVFEDVDLDKAAEWTIFGCFWTNGQICSATSRLIESIATEFLNRIVKWVKNIK ISDPLEEGCRLGPIVSEGQYEKILKFISNAKSEGATILTGGSRPEHLKKGFFVDQLEEVFGPVLCVKTFSTEEEA…
	GmALDH10A2	Glyma.06G186300	MAISIPSRQLFIDGEWKVPLLNNRFPIINPATEDIIGHIPAATKEDVDLAVDAAKRAFSHNKGKDWSSAPGSVRARYLRA IASKITEKKDELGKLEAIDCGKPLDEALADLDDVIGCFNYYAELAEGLDAKQNAPVSLPMETFKSYVLKEPIGVVALITP WNYPLLMATWKVAPALAAGCTAILKPSELASVTCLELAEICREVGLPPGVLNIVTGLGNEAGAPLSSHPDVDKISFTGSS ATGSRIMTAAAQLTKPVSLELGGKSPIIVFEDVDLDKTAEWTIFGCFFTNGQICSATSRLIVHESIATEFVNRLVQWAKN IKISDPFEEGCRLGPIVSEGQYKKVLNCISTAKSEGATILIGGSRPEHLKKGYFVEPTIITDVTTSMQIWREEVF…
	GmALDH11A1	Glyma.02G202500	MAAGTGLFAEILDGDAYKYYADGEWKKSASGKSVSIINPTTRKTQYKVQACSQEEVNKVMDLAKSAQKLWAKTPLWKRAE LLHKAAAILKEHKTPIAECLVKEIAKPAKDAVMEVVRSGDLVSYTAEEGVRILGEGKFLVSDSFPGNERTKYCLTSKIPL GVILAIPPFNYPVNLAVSKIAPALIAGNSIVLKPPTQGAVSALHMVHCFHLAGFPKGLINCVTGKGSEIGDFLTMHPGVN CISFTGGDTGISISKKAGMIPLQMELGGKDACIVLEDADLDLVAANIIKGGFSYSGQRCTAVKVVLVMESVADALVEKVK AKVAKLTVGPPEDDCDITPVVSESSANFIEGLVLDAKEKGATFCQEYKREGNLIWPLLLDNVRPDMRIAWEEPFG…
	GmALDH11A2	Glyma.17G075300	MAAGTGLFAEILDGDVYKYYADGEWKKSASGKSVAIINPTTRKTQYKVQACSQEEVNKVMDLAKSAQKLWAKTPLWKRAE LLHKAAAILKEHKAPIAECLVKEIAKPAKDAVTEVVRSGDLVSYTAEEGVRILGEGKFLVSDSFPGNERTKYCLTSKIPL GVILAIPPFNYPVNLAVSKIAPALIAGNSIVLKPPTQGAVSALHMVHCFHLAGFPKGLINCVTGKGSEIGDFLTMHPGVN CISFTGGDTGIAISKKAGMIPLQMELGGKDACIVLEDADLDLVAANIIKGGFSYSGQRCTAVKVVLVMESAADALVEKVK AKVAKLTVGPPEDDCDITPVVSESSANFIEGLVLDAKEKGATFCQEYKREGNLIWPLLLDNVRPDMRIAWEEPFG…
	GmALDH11A3	Glyma.17G218200	MAGSGTFAEIIDGDVFKYYAQGHWNKSSSGKFVPIINPTTRKTHFKVQACTQKEVNRVMESAKTAQKSWAKTPLWKRAEL LHKAAAILKEHKAPIAECLVKEIAKPAKDAVTEVIRSGDLVSYCAEEGVRILGEGKFLVSDSFPGNERTKYCLTSKIPLG VVLAIPPFNYPVNLAVSKIAPALIAGNSIVLKPPTQGAVAALHMVHCFHLAGFPEGLISCVTGKGSEIGDFLTMHPGVNC ISFTGGDTGIAISKKAGMVPLQMELGGKDACIVLEDADLDLAAANIVKGGFSYSGQRCTAVKVALVMESVANTLVKRIND KIAKLTVGPPEIDSDVTPVVTESSANFIEGLVMDAKEKGATFCQEYVREGNLIWPLLLDNVRPDMRIAWEEPFGP…
	GmALDH12A1	Glyma.05G029100	MCLLRVLSAEFIFTICRFAHSLPFATVQAEEISDSRPAEVLNLVQGKWAGSSNWNTVVDPLNGDSFIKVAEVDETGIQPF VESLSSCPKHGVHNPFKAPERYLMFGEISAKAAHMLSLPKVSDFFTRLIQRVSPKSYQQAFGEVYVTQKFLENFCGDQVR FLARSFGVPGNHLGQQSHGFRWPYGPVAIITPFNFPLEIPVLQLMGALYMGNKPVLKVDSKVSIVMDQMLRLLHNCGLPL EDVDFINSDGKTMNKLLLEANPRMTLFTGSSRVAEKLAVDLKGRVKLEDAGFDWKILGPDVLQEDYIAWVCDQDAYACSG QKCSAQSLLFMHENWSKTSLLSKLKDLADRRKLADLTVGPVLTVTTDSMLEHINKLLEIPGSKLLFGGQPLEDHS…
	GmALDH12A2	Glyma.05G029200	MFMFLVSRVTKDSISRNRNAFASFAFSSRCAHSLSFATVEAEEISGSRPAEVLNLVQGKWVGSSNWNTIADPLNGDSFIK VAEVDETGIQPFIKSLSSCPKHGVHNPFKAPERYLMYGDISTKAAHMLSLPKVSDFFTKLIQRVSPKSYQQAFGEVYVTQ KFLENFCGDQVRFLARSFGVPGNHLGQQSHGFRWPYGPVAIITPFNFPLEIPVLQLMGALYMGNKPVLKVDSKVSIVMEQ MLRLLHTCGLPAEDVDFINSDGKTMNRLLLEANPRMTLFTGSSRVADKLAVDLKGRVKLEDAGFDWKILGPDVHQEDYIA WVCDQDAYACSGQKCSAQSLLFMHENWSKTSLLSKLKDLAERRKLEDLTIGPVLTCTTGMMLEHKNKLLEIPGSK…
	GmALDH12A3	Glyma.17G097800	MFKLLVSRAARVSTPHNHNAFASFAFSRYAHSLPFATVEAEEISGSRAAEVLNLVQGKWVGSSNWNTVVDPLNGDSFIKV AEVDETGIQPFVESLSSCPKHGAHNPFKAPESLLGVNGMVVLILFRYLMFGEISAKAAHMLSLPKVLDFFTRLIQRVSPK SYQQAFGEVYVTQKFLENFCGDQVRFLARSFAVPGNHLGQQSHGFRWPYGPVAIITPFNFPLEIPVLQLMGALYMGNKPV LKVDSKVSIVMEQMLRLLHTCGLPLEDVDFINSDGKTMNKLLLEGNPRMTLFTGSSRVAEKLAVDLKGRVKLEDAGFDWK ILGPDVHQEDYVAWVCDQDAYACSGQKCSAQSLLFMHENWSKTSLLSKLKDLAERRKLADLTIGPVLTVTTDSML…
	GmALDH18B1	Glyma.01G099800	MELLQNGHKNFVSIKPSELPLTNGAALTLLNSLSKTQYLGNIDPSRVFVTKVKRIIVKVGTAVVTRSDGRLALGRIGALC EQLKELSSQGYEVILVTSGAVGLGRQRLRYRKLANSSFSDLQKPQEELDGKACAAVGQSSLMALYDTMFSQLDVTSSQLL VNDGFFRDSGFRKQLSDTVNSLLDLRVIPIFNENDAVSTRKAPYEDSSGIFWDNDSLAGLLALELKADLLVLLSDVEGLY SGPPSDPNSRLIHTYIKEKHQGEITFGDKSRLGRGGMTAKVNAAVCAAHAGIPVIITSGYATNNIIRVLQGERIGTVFHK DAHLWTNIKEVSAREMAVAAREGSRRLQILKSEERRKILLAIADALETSESMIRHENEADVADAVATGYEKSLMS…
	GmALDH18B2	Glyma.02G251100	MADPSRSFMKDVKRVIIKVGTAVVTREEGRLAVGRLGALCEQIKQLNSLGYDIILVSSGAVGIGRQRLRYRKLINSSFAD LQKPQHELDGKACAAVGQNSLMALYDTLFTQLDVTSAQLLVTDNDFRDKDFRKQLTETVKSLLSLKVIPVFNENDAVSTR KAPYEDSSGIFWDNDSLSALLALELKADLLVLLSDVEGLYSGPPSDPHSKLIHTYIKEKHQNEITFGDKSRVGRGGMTAK VKAAVHAADAGIPVVITSGFAAENIINVLQGQRIGTLFHKDAHEWVQVKEVDAREMAVAARECSRRLQAISSEERNQILH KIADALEANEKIIRTENEADIAVAQEAGYEKSLVARLAIKPGKIASLANNMRIIANMEDPIGQVLKRTELSDGLI…
	GmALDH18B3	Glyma.03G069400	MELLQNGHKNLVSIKPSELPLLNGAALTLLNSLSETHEYYGNIDPSRVFVTKVKRIIVKVGTAVVTRSDGRLALGRIGAL CEQLKELSSQGYEVILVTSGAVGLGRQRLRYRKLANSSFSDLQKPQGELDGKACAAVGQSSLMALYDTMFSQLDVTSSQL LVNDGFFRDSGFRKQLSDTVNSLLDLRVIPIFNENDAVSTRKAPYEDSSGIFWDNDSLAGLLALELKADLLVLLSDVEGL YSGPPSDPNSKLIHTYVKEKHQGEITFGDKSRLGRGGMTAKVNAAVCAAHAGIPVIITSGYATNNIIRVLQGERIGTVFH KDAHLWTNIKEMSAREMAVAAREGSRQLQILKSEDRRKILLAIADALEKNESMIRHENEADVADAVVAGYEKSLI…
	GmALDH18B4	Glyma.14G065600	MADRSRSFMKDVKRVVIKVGTAVVTREEGRLAVGRLGALCEQIKQLNSLGYDIILVSSGAVGIGRQRLRYRKLINSSFAD LQKPQLELDGKACAAVGQNSLMALYDILFTQLDVTSAQLLVTDNDFRDEDFRKQLTETVKSLLSLKVIPVFNENDAVSTR KAPYEDSSGIFWDNDSLSALLALELKADLLVLLSDVEGLYSGPPSDPHSKLIHTYIKEKHQNEITFGDKSRVGRGGMTAK VKAAVHAADAGIPVVITSGFAAENIINVLQGQRIGTLFHKDAHEWVQVKEVDAREMAVAARECSRRLQAISSEERKQILL KIADDLEANEKIIRTENEADVAVAQQAGYENSLVARLALKPGKIASLANNVRIIANMEDPIGQVLKRTELSDGLI…
	GmALDH18B5	Glyma.18G034300	MENTDPCRHFLKDVKRIIIKVGTAVVTRQDGRLAVGKLGALCEQIKELNSLGYEIILVSSGAVGLGRQRLRYRKLINSSF ADLQKPQVELDGKACAAVGQNSLMALYDVLFSQLDVTSAQLLVTDNDFRDKDFRMQLSETMKSLLALKVIPIFNENDAVS TRKAPYEDSSGIFWDNDSLSALLALELKADLLILLSDVEGLYSGPPSDPRSKLIHTYIKEKHQSEITFGDKSRVGRGGMT AKVKASIHAAEAGIPVIITSGYAAENIIKVLQGQRIGTLFHKDAHKWAPVKEVDAREMAVAARDCSRRLQALSSEERKQI LLKIADALEAHQNEIRIENEADVADAKEAGYEKSLVARLVLKNEKLASLANNIRIIANMEDPIGRVLKRTELAEG…
	GmALDH22A1	Glyma.07G240300	MAFWWPLLVLAFAYGICRFLLMLIPPKVPSIDVDTSDVLDDGNQAQENSFIYVPPRGTSQQSGKIVQCYEPATMKYLGYV PALTHEEVKDRVSKVRKAQKMWAKSSFKQRRLFLRILLKYIIKHQALICEISSRDTGKTMVDASLGEIMTTCEKINWLLS EGEQWLKPEYRSSGRSMLHKRAKVEFHPLGVIGAIVSWNYPFHNIFNPMLAAIFSGNGIVIKISEHASWSGCFYFRIIQS ALAAIGAPEDLVEVITGFAETGEALVSSVDKVIFVGSPGVGKMIMNNASNTLIPVTLELGGKDAFIVCEDVDLDHVAQIA VRAVLQSSGQNCAGAERFYVHREIYSSFVSKVTKIVKSVTAGPPLVGKYDMGALCMHEHSEKLEGLVNDALDKGA…
	GmALDH22A2	Glyma.09G036000	MAFWWPLLVLALAFAICKFLLILIPPKVPSIDVDASDVLDDGSQAQENSFIYVPPRGTAQQSSGKVQCYEPATMKYLGYV PALTPDEAREQVEKVRKAQKMWAKTSFKKRRQFLRILLKYIIKHQALICEISSRDTGKTMVDASLGEIMTTCEKINWLLS EGEQCLKPEYRSSGRAMLHKRAKVEFHPLGVIGAIVSWNYPFHNIFNPMLAAVFSGNGVVIKISEHASWSGCFYFRIIQS ALAAIGAPEDLVEVITGFAETGEALVSSADKVIFVGSPGVGKMIMSNAAETLIPVTLELGGKDAFIVCEDVDVDLVAQIA VRAALQSSGQNCAGAERFYVHRKIYASFGPPLAGKYDMGALCMHAHSEMLEALINDALDKGAEIIARGSFGPIGE…
	GmALDH22A3	Glyma.15G140900	MAFWWPLLVLALAFAICKFLLILIPPKVPSIDVDASDVLDDGSLTQENSFIYVPPRGTAQQSSGKVQCYEPATMKYLGYV PALTPDEVKEQVEKVRKAQKMWAKTSFKKRRHFLRILLKYIIKHQALICEISSRDTGKTMVDASLGEIMTTCEKINWLLS EGEQCLKPEYRSSGRAMLHKRSKVEFLPLGVIGAIVSWNYPFHNIFNPMLAAVFSGNGIVIKISEHASWSGCFYFRIIQS ALAAIGAPEELVEVITGFAETGEALVASADKVIFVGSPGVGKMIMSNAAETLIPVTLELGGKDVFIVCEDADVDHVAQVA VRAALQSSGQNCAGAERFYVHRNIYASFVSKVTKIIKSVTAGPPLAGKYDMGALCMHAHSEKLEALINDALDKGA…
	GmALDH22A4	Glyma.17G033100	MAFWWPLLVLAFAYGICRFLLMLIPPKVPSIDVDTSDVLDDGNQAQENSFIYVPPRGTSQQSGKIVQCYEPATMKYLGYV PALTRDEVKDRVAKVRKAQKMWAKSSFKQRRLFLRILLKYIIKHQALICEISSRDTGKTMVDASLGEIMTTCEKINWLLS EGEQWLKPEYRSSGRSMLHKRAKVEFHPLGVIGAIVSWNYPFHNIFNPMLAAIFSGNGIVIKISEHASWSGCFYFRIIQS ALAAIGAPEDLVEVITGFAETGEALVSSVDKVIFVGSPGVGKMIMNNAANTLTPVTLELGGKDAFIVCEDVDLDHVAQIA VRAVLQSSGQNCAGAERFYVHREIYSSFVSLVTKIVKSVTAGPPLVGKYDMGALCMHEHSEKLEGLVNDALDKGA…
