# Supplementary material for: The Aldehyde Dehydrogenase Superfamily in Brassica napus L.: Genome-Wide Identification and Expression Analysis Under Low-Temperature Conditions
Source: Int J Mol Sci. 2025 Mar 6;26(5):2373. doi: 10.3390/ijms26052373 (PMC11901046; doi:10.3390/ijms26052373)
Supplement: Supplementary file 1 [file ijms-26-02373-s001.zip › Supplementary Files/Table S4.xlsx]

## Sheet: Table S1
Table S4. Primers used for qRT-PCR and vector construction.
Primer sets	Forwards primer sequences	Reverse primer sequences	Purpose
q-BnALDH11A2	ATCGTGGGCAAAGACTCCAT	CTTTCTCAACAAGCTCATCCG	qRT-PCR
q-BnALDH3F5	GGGTCGTACCCAAAAAGAGC	TGCTGCTATTGCCCCAATCA	qRT-PCR
q-BnALDH2B6	ACAGAGGAGCTCGCAGGTA	GTGCGAACCGTCTCCTCGAA	qRT-PCR
q-BnALDH7B2	CAGGTTCCTGCTCCCAAGAG	ATGGCCGTGAAGATAGCACC	qRT-PCR
q-BnALDH12A3	TCCTTCTATCTACGGCGCTT	ATCTCCAGCAGGTCCAAACC	qRT-PCR
q-BnALDH7B3	AGCAGCTCTCACAACCTTGG	GCGTCTCCGATTTGCCTAAC	qRT-PCR
BnActin2	TGTTCCCTGGAATTGCTGACCGTA	TGCGACCACCTTGATCTTCATGCT	qRT-PCR
c-BnALDH11A2-promer	GACAAGACAACAGTCAGGGGTAA	CGGTACCCTATTCCTCCCAC	clone
c-BnALDH11A2-cDNA	CAACACCCAAGAAGCGAGAGA	TAGCTCCGGTTAAGTGAAACCC	clone
v-BnALDH11A2pro-GreenⅡ-0800-LUC	ctatagggcgaattgggtaccTGATGTCTTAAAGGAGGTAAAAGGAG	atcgataccgtcgacctcgagATAATAAGATTCAGCAGACACGTTGTC	vector construction
